# Supplementary material for: Regulatory Effects of Companion Plants (Maize (Zea mays) and Perilla frutescens) on American Ginseng Growth and Microbiome in Root Rot-Infested Field
Source: Plants (Basel). 2025 Jun 18;14(12):1871. doi: 10.3390/plants14121871 (PMC12196905; doi:10.3390/plants14121871)
Supplement: Supplementary file 1 [file plants-14-01871-s001.zip]

Archive with 1 entries (1 files):
- plants-3655500-supplementary.pdf
